# Supplementary material for: Antidiabetic Potential of Sea Urchin Tripneustes gratilla Nanosuspension Based on In Vitro Enzyme Inhibition, In Vivo Evaluation, and Chemical Profiling Approaches
Source: Curr Issues Mol Biol. 2025 Dec 21;48(1):8. doi: 10.3390/cimb48010008 (PMC12839668; doi:10.3390/cimb48010008)
Supplement: Supplementary file 1 [file cimb-48-00008-s001.zip]

Archive with 1 entries (1 files):
- cimb-3901876-supplementary.pdf
